# Supplementary material for: The dual roles of RPE65 S-palmitoylation in membrane association and visual cycle function
Source: Sci Rep. 2019 Mar 26;9:5218. doi: 10.1038/s41598-019-41501-w (PMC6435699; doi:10.1038/s41598-019-41501-w)
Supplement: Supplementary file 2 — Supplementary Dataset 1 [file 41598_2019_41501_MOESM2_ESM.xlsx]

## Sheet: RPE65_peptides Only
Supplementary Dataset 1: Mass spectrometric data for RPE65 tryptic peptides (+HAM and -HAM; see Materials and Methods) acquired by Waters Synapt G2-Si HDMSE mass spectrometer; 3 separate analyses for +HAM and -HAM conditions.
																	Normalized abundance						Raw abundance						Spectral counts
							Best identification										-HA			+HA			-HA			+HA			-HA			+HA
Peptide identifier	Ions used in quantitation	Ions	Deconvoluted peptide ions	Deconvoluted charges	Retention time (min)	Neutral mass	Score	Sequence	Modifications	Accession	Description	Max fold change	Highest mean condition	Lowest mean condition	Anova	Maximum CV	052417_Rpe65_noHA_6ngperul_HDMSE_12ng_res_02	052417_Rpe65_noHA_6ngperul_HDMSE_12ng_res_03	052417_Rpe65_noHA_6ngperul_HDMSE_12ng_res_scout_01	052417_Rpe65_HA_6ngperul_HDMSE_12ng_res_02	052417_Rpe65_HA_6ngperul_HDMSE_12ng_res_03	052417_Rpe65_HA_6ngperul_HDMSE_12ng_res_scout_01	052417_Rpe65_noHA_6ngperul_HDMSE_12ng_res_02	052417_Rpe65_noHA_6ngperul_HDMSE_12ng_res_03	052417_Rpe65_noHA_6ngperul_HDMSE_12ng_res_scout_01	052417_Rpe65_HA_6ngperul_HDMSE_12ng_res_02	052417_Rpe65_HA_6ngperul_HDMSE_12ng_res_03	052417_Rpe65_HA_6ngperul_HDMSE_12ng_res_scout_01	052417_Rpe65_noHA_6ngperul_HDMSE_12ng_res_02	052417_Rpe65_noHA_6ngperul_HDMSE_12ng_res_03	052417_Rpe65_noHA_6ngperul_HDMSE_12ng_res_scout_01	052417_Rpe65_HA_6ngperul_HDMSE_12ng_res_02	052417_Rpe65_HA_6ngperul_HDMSE_12ng_res_03	052417_Rpe65_HA_6ngperul_HDMSE_12ng_res_scout_01
57.28_2085.0962n	0	2	#51,#2	2,3	57.2842	2085.1	8.9837	LFETVEELSSPLTAHVTGR		A0A140T8B8	Retinoid isomerohydrolase OS=Bos taurus GN=RPE65 PE=3 SV=1	1.35655	+HA	-HA	0.109019	27.4802	225213	333554	203162	341945	374875	316778	225213	109394	238553	621394	523969	746973	1	2	2	0	1	0
52.91_1511.7567n	2	2	#3,#3297	2,3	52.9116	1511.76	8.6738	QAFEFPQINYQK		A0A140T8B8	Retinoid isomerohydrolase OS=Bos taurus GN=RPE65 PE=3 SV=1	2.00197	-HA	+HA	0.159469	62.706	312591	827781	300156	237117	261298	221141	312591	271483	352444	430896	365221	521458	0	1	0	0	0	0
43.25_1142.6287n	0	2	#9224,#4	1,2	43.2467	1142.63	8.2991	VNPETLETIK		A0A140T8B8	Retinoid isomerohydrolase OS=Bos taurus GN=RPE65 PE=3 SV=1	2.00534	-HA	+HA	0.132171	59.0045	232534	604481	241666	174397	190799	172707	232534	198248	283765	316919	266684	407248	0	1	0	2	2	2
52.63_2387.1963n	3	3	#4681,#24,#6	2,3,4	52.6344	2387.2	8.8958	YGGKPYTYAYGLGLNHFVPDR		A0A140T8B8	Retinoid isomerohydrolase OS=Bos taurus GN=RPE65 PE=3 SV=1	1.32273	-HA	+HA	0.717109	67.9659	225330	618789	196815	259169	284254	243536	225330	202941	231101	470971	397308	574265	1	1	1	1	2	2
54.33_1503.7253n	0	1	#7	2	54.3262	1503.73	8.2556	SEIVVQFPCSDR	[9] N-ethylmaleimide	A0A140T8B8	Retinoid isomerohydrolase OS=Bos taurus GN=RPE65 PE=3 SV=1	1.13085	-HA	+HA	0.996562	65.0155	109486	303492	107089	158653	169750	131488	109486	99534.6	125744	288310	237263	310053	1	1	1	1	1	1
64.50_1267.7889n	1	1	#8	2	64.5003	1267.79	9.1891	IPLWLTGSLLR		A0A140T8B8	Retinoid isomerohydrolase OS=Bos taurus GN=RPE65 PE=3 SV=1	1.96373	-HA	+HA	0.160368	60.984	194368	514694	197002	150749	174406	136243	194368	168801	231321	273946	243771	321266	0	1	1	0	1	1
52.15_1167.6500n	0	1	#9	2	52.1542	1167.65	8.796	NFSIAYNIVK		A0A140T8B8	Retinoid isomerohydrolase OS=Bos taurus GN=RPE65 PE=3 SV=1	1.49361	-HA	+HA	0.475202	65.2145	87924.8	234544	79130.3	86448	100475	81955.5	87924.8	76922.2	92915.1	157096	140436	193254	1	1	1	1	1	1
52.15_1167.6281n	0	1	#4314	1	52.1542	1167.63	8.796	NFSIAYNIVK		A0A140T8B8	Retinoid isomerohydrolase OS=Bos taurus GN=RPE65 PE=3 SV=1	1.7798	+HA	-HA	0.0245956	29.468	337.734	500.452	289.017	738.512	630.412	637.269	337.734	164.131	339.365	1342.05	881.139	1502.7	1	1	1	1	1	1
48.63_811.4829n	0	2	#8356,#8709	1,2	48.6275	811.483	0	LPLNIDK		Q28175	Retinoid isomerohydrolase OS=Bos taurus GN=RPE65 PE=1 SV=3	1.8236	+HA	-HA	0.334332	91.9801	430.558	0	283.116	429.235	467.613	404.608	430.558	0	332.436	780.02	653.591	954.078	2	0	2	2	2	2
52.12_811.4850n	0	2	#13,#832	1,2	52.12	811.485	0	LPLNIDK		Q28175	Retinoid isomerohydrolase OS=Bos taurus GN=RPE65 PE=1 SV=3	1.76548	-HA	+HA	0.212968	58.4903	47195.7	114764	43622.8	36396.4	44348.3	35701	47195.7	37638.7	51222.1	66140.7	61986.5	84184.1	2	0	0	0	0	0
48.82_811.4830n	0	1	#17703	1	48.8161	811.483	0	LPLNIDK		Q28175	Retinoid isomerohydrolase OS=Bos taurus GN=RPE65 PE=1 SV=3	Infinity	-HA	+HA	0.373901	173.205	0	606.495	0	0	0	0	0	198.909	0	0	0	0	0	1	0	0	0	0
48.62_698.4035n	0	2	#60,#1290	1,2	48.6189	698.404	0	PLNIDK		Q28175	Retinoid isomerohydrolase OS=Bos taurus GN=RPE65 PE=1 SV=3	1.94701	-HA	+HA	0.203058	65.4103	23065.8	60973.6	20257.2	17275.9	20748.6	15543.2	23065.8	19997.2	23786.1	31394.3	29000.7	36651.3	2	2	2	2	2	2
48.63_681.3711n	0	1	#3294	1	48.6275	681.371	0	PLNIDK		Q28175	Retinoid isomerohydrolase OS=Bos taurus GN=RPE65 PE=1 SV=3	1.47157	+HA	-HA	0.378869	86.9275	400.534	0	362.343	372.551	425.238	324.839	400.534	0	425.464	677.011	594.364	765.982	1	0	1	0	1	0
48.82_681.3706n	0	1	#14173	1	48.8161	681.371	0	PLNIDK		Q28175	Retinoid isomerohydrolase OS=Bos taurus GN=RPE65 PE=1 SV=3	Infinity	-HA	+HA	0.373901	173.205	0	1011.23	0	0	0	0	0	331.647	0	0	0	0	0	1	0	0	0	0
52.10_698.3997n	0	1	#9964	2	52.1028	698.4	0	PLNIDK		Q28175	Retinoid isomerohydrolase OS=Bos taurus GN=RPE65 PE=1 SV=3	1.67635	-HA	+HA	0.252898	57.3572	205.221	481.793	183.247	148.933	205.276	164.931	205.221	158.011	215.169	270.646	286.918	388.911	1	1	1	1	1	1
52.14_698.4016n	0	1	#17	1	52.1371	698.402	0	PLNIDK		Q28175	Retinoid isomerohydrolase OS=Bos taurus GN=RPE65 PE=1 SV=3	1.7777	-HA	+HA	0.205383	58.3525	40710.8	99958.3	38524.9	31607.5	38171.2	31022.2	40710.8	32782.8	45236.1	57438.1	53352.7	73151.3	0	1	0	0	0	0
52.14_698.4000n	0	1	#10577	1	52.1371	698.4	0	PLNIDK		Q28175	Retinoid isomerohydrolase OS=Bos taurus GN=RPE65 PE=1 SV=3	1.05127	-HA	+HA	0.984394	34.2938	394.983	194.23	372.052	287.047	333.194	294.143	394.983	63.7005	436.864	521.631	465.712	693.599	1	0	1	1	1	1
41.34_1549.8577n	0	2	#365,#19	2,3	41.3404	1549.86	8.7763	IPPLQADKEDPISK		A0A140T8B8	Retinoid isomerohydrolase OS=Bos taurus GN=RPE65 PE=3 SV=1	2.16586	-HA	+HA	0.12551	63.0533	438865	1.1938e+06	439816	317525	359192	280173	438865	391525	516434	577016	502049	660658	2	2	0	2	2	2
39.36_1549.8363n	0	1	#13375	2	39.3571	1549.84	7.2785	IPPLQADKEDPISK		A0A140T8B8	Retinoid isomerohydrolase OS=Bos taurus GN=RPE65 PE=3 SV=1	2.25095	+HA	-HA	0.00099133	14.1633	189.358	213.105	250.507	536.634	456.022	477.144	189.358	69.8908	294.146	975.187	637.391	1125.12	0	0	1	0	0	0
51.46_571.2820n	0	1	#27	1	51.4627	571.282	0	SYFR		Q28175	Retinoid isomerohydrolase OS=Bos taurus GN=RPE65 PE=1 SV=3	2.242	-HA	+HA	0.112597	63.4727	39516.1	109017	40198.5	27551.4	31055	25573.9	39516.1	35753.8	47201.2	50067.2	43406.1	60304.1	1	1	1	1	1	1
51.46_553.2650n	0	1	#6382	1	51.4627	553.265	0	SYFR		Q28175	Retinoid isomerohydrolase OS=Bos taurus GN=RPE65 PE=1 SV=3	1.99843	-HA	+HA	0.177978	64.5592	462.731	1220.77	415.892	349.079	395.372	306.074	462.731	400.37	488.342	634.358	552.619	721.733	1	1	1	1	1	1
51.46_718.3474n	0	2	#33,#4808	1,2	51.4627	718.347	0	FSYFR		Q28175	Retinoid isomerohydrolase OS=Bos taurus GN=RPE65 PE=1 SV=3	2.15146	-HA	+HA	0.118247	61.5787	31652.5	85616.5	32855.1	23236	25477.3	21064.4	31652.5	28079.2	38578.6	42225.2	35610.1	49670.4	2	2	2	2	2	2
51.46_700.3342n	0	1	#1037	1	51.4627	700.334	0	FSYFR		Q28175	Retinoid isomerohydrolase OS=Bos taurus GN=RPE65 PE=1 SV=3	2.01813	-HA	+HA	0.125613	58.3869	2135.69	5458.94	2187.66	1613.2	1726.44	1507.57	2135.69	1790.34	2568.75	2931.56	2413.07	3554.9	1	1	1	1	1	1
35.34_788.4132n	0	2	#42,#216	1,2	35.3394	788.413	8.9146	DLSEVAR		A0A140T8B8	Retinoid isomerohydrolase OS=Bos taurus GN=RPE65 PE=3 SV=1	1.92796	-HA	+HA	0.140908	56.9125	42993.4	104589	41767.7	35889.9	33132.4	29190.6	42993.4	34301.5	49043.8	65220.2	46309.9	68832.2	2	2	2	2	2	0
33.94_1060.5357n	0	2	#45,#2265	2,3	33.942	1060.54	9.0189	ENWEEVKK		A0A140T8B8	Retinoid isomerohydrolase OS=Bos taurus GN=RPE65 PE=3 SV=1	2.21293	-HA	+HA	0.0877524	57.9371	56302.4	141202	56303.9	38509.8	40737	35446.5	56302.4	46309.3	66112.3	69981.1	56938.9	83584	1	1	1	1	1	0
38.19_932.4255n	0	1	#646	1	38.1856	932.425	9.0136	ENWEEVK		A0A140T8B8	Retinoid isomerohydrolase OS=Bos taurus GN=RPE65 PE=3 SV=1	1.76485	'-HA	+HA	0.118078	46.859	3688.82	7232.42	3189.85	2628.75	2640.9	2725.97	3688.82	2371.98	3745.54	4777.06	3691.23	6427.92	1	1	1	1	1	1
38.20_932.4446n	0	1	#56	2	38.2027	932.445	9.0136	ENWEEVK		A0A140T8B8	Retinoid isomerohydrolase OS=Bos taurus GN=RPE65 PE=3 SV=1	2.17637	-HA	+HA	0.100536	58.9767	52023.7	129594	49692.3	34128.3	39817.9	32336.1	52023.7	42502.1	58348.9	62019	55654.3	76249.6	1	1	1	1	1	1
48.63_1229.7354n	0	2	#70,#692	2,3	48.6275	1229.74	8.6261	RYVLPLNIDK		A0A140T8B8	Retinoid isomerohydrolase OS=Bos taurus GN=RPE65 PE=3 SV=1	2.01177	'-HA	+HA	0.231568	71.232	48570.3	147500	46739.6	40716.9	49000.8	30976.7	48570.3	48374.7	54881.8	73992	68489.3	73044.1	1	1	1	1	1	1
52.12_889.4921n	0	1	#5100	1	52.12	889.492	0	SIAYNIVK		Q28175	Retinoid isomerohydrolase OS=Bos taurus GN=RPE65 PE=1 SV=3	2.09934	-HA	+HA	0.126376	60.1425	377.001	919.443	332.924	254.025	301.704	220.404	377.001	301.545	390.92	461.622	421.698	519.718	0	0	0	1	0	1
51.46_865.4323n	0	1	#93	2	51.4627	865.432	8.8567	FFSYFR		A0A140T8B8	Retinoid isomerohydrolase OS=Bos taurus GN=RPE65 PE=3 SV=1	2.31144	-HA	+HA	0.0952762	61.925	36262.8	100027	38721.9	24451.6	28422.4	22841.5	36262.8	32805.3	45467.4	44434.3	39726.6	53861	1	1	1	1	1	1
51.46_865.4143n	0	1	#186	1	51.4627	865.414	8.8567	FFSYFR		A0A140T8B8	Retinoid isomerohydrolase OS=Bos taurus GN=RPE65 PE=3 SV=1	2.03129	-HA	+HA	0.175173	64.2373	8943.9	26474.5	10223.2	7482.81	9107.05	5879.38	8943.9	8682.71	12004.1	13598	12729.1	13863.8	1	1	1	1	1	1
43.70_1588.7878n	0	2	#1247,#106	2,3	43.6953	1588.79	8.1403	SEIVVQFPCSDR	[9] 2x4vinyl-pyridine	A0A140T8B8	Retinoid isomerohydrolase OS=Bos taurus GN=RPE65 PE=3 SV=1	1.2668	-HA	+HA	0.719921	61.3665	31027.8	85378.9	33556.4	38555	44623.2	35201.4	31027.8	28001.2	39402	70063.4	62370.7	83005.9	2	2	2	2	2	2
48.63_531.3202n	0	1	#111	1	48.6275	531.32	0	RYVL		Q28175	Retinoid isomerohydrolase OS=Bos taurus GN=RPE65 PE=1 SV=3	1.95487	-HA	+HA	0.20648	66.0823	11434.3	30431.6	9962.92	8720.56	10237.5	7554.63	11434.3	9980.47	11698.5	15847.3	14309.1	17814.1	1	1	1	1	1	1
77.42_3624.8386n	0	2	#155,#15402	3,4	77.4244	3624.84	8.5337	NLVTLPNTTATAILCSDETIWLEPEVLFSGPR	[15] N-ethylmaleimide	A0A140T8B8	Retinoid isomerohydrolase OS=Bos taurus GN=RPE65 PE=3 SV=1	2.79215	-HA	+HA	0.102341	71.0503	19493.8	58932.8	49109.2	9665.19	8318.73	27692.5	19493.8	19327.9	57664.2	17563.9	11627.3	65299.9	2	1	2	2	2	2
35.34_473.2630n	0	1	#167	1	35.3394	473.263	0	EVAR		Q28175	Retinoid isomerohydrolase OS=Bos taurus GN=RPE65 PE=1 SV=3	1.88073	-HA	+HA	0.155342	57.3129	11257.5	28351.4	11576.1	8973.06	9722.18	8520.16	11257.5	9298.26	13592.7	16306.1	13588.9	20090.8	1	1	1	1	1	0
35.34_455.2501n	0	1	#6201	1	35.3394	455.25	0	EVAR		Q28175	Retinoid isomerohydrolase OS=Bos taurus GN=RPE65 PE=1 SV=3	1.36008	-HA	+HA	0.145114	28.0692	411.684	654.078	416.206	354.98	391.759	342.883	411.684	214.514	488.71	645.081	547.569	808.528	1	1	1	1	1	0
52.17_706.4040n	0	1	#227	1	52.1714	706.404	0	AYNIVK		Q28175	Retinoid isomerohydrolase OS=Bos taurus GN=RPE65 PE=1 SV=3	1.02544	+HA	-HA	0.885881	17.9022	4575.41	5548.38	4104.26	5204.68	5511.56	3873.72	4575.41	1819.67	4819.24	9458.1	7703.61	9134.36	1	0	1	1	0	1
38.19_689.3403n	0	2	#231,#8948	1,2	38.1856	689.34	0	WEEVK		Q28175	Retinoid isomerohydrolase OS=Bos taurus GN=RPE65 PE=1 SV=3	1.91626	-HA	+HA	0.120132	53.6956	8409.33	19760.9	8423.48	6207.32	6828.86	6060.24	8409.33	6480.87	9890.88	11280.1	9544.82	14290.2	2	2	0	0	2	0
69.94_2885.3982n	0	1	#239	3	69.9408	2885.4	8.4652	CGPGLFEVGSEPFYHLFDGQALLHK	[1] N-ethylmaleimide	A0A140T8B8	Retinoid isomerohydrolase OS=Bos taurus GN=RPE65 PE=3 SV=1	9.87718	+HA	-HA	0.000594476	34.8218	2938.67	3668.19	5694.48	35665.4	34181.6	51655.5	2938.67	1203.04	6686.48	64812.3	47776.2	121805	1	0	1	1	1	1
52.11_910.5480n	0	2	#284,#9671	1,2	52.1114	910.548	0	VLPLNIDK		Q28175	Retinoid isomerohydrolase OS=Bos taurus GN=RPE65 PE=1 SV=3	1.68729	-HA	+HA	0.182068	50.857	6539.66	14157.9	6074.77	5023.73	6012.78	4830.49	6539.66	4643.28	7133.02	9129.28	8404.18	11390.5	2	1	2	2	2	0
59.20_2768.4699n	0	2	#1307,#311	3,4	59.1989	2768.47	8.7718	FKPSYVHSFGLTPNYIVFVETPVK		A0A140T8B8	Retinoid isomerohydrolase OS=Bos taurus GN=RPE65 PE=3 SV=1	10.4338	+HA	-HA	0.00563841	61.1451	4680.07	1523.99	6782.85	48030.8	51697.5	35774.8	4680.07	499.814	7964.45	87283.1	72258.7	84358.1	2	1	2	2	2	2
48.63_601.3446n	0	1	#312	1	48.6275	601.345	0	LNIDK		Q28175	Retinoid isomerohydrolase OS=Bos taurus GN=RPE65 PE=1 SV=3	1.81793	-HA	+HA	0.238864	63.6078	5477.49	13886.5	4685.2	4335.72	5027.72	3865.46	5477.49	4554.27	5501.38	7879.01	7027.34	9114.86	0	1	1	0	0	0
52.12_601.3440n	0	1	#1725	1	52.12	601.344	0	LNIDK		Q28175	Retinoid isomerohydrolase OS=Bos taurus GN=RPE65 PE=1 SV=3	1.62581	-HA	+HA	0.250528	54.4751	1359.03	3118.02	1267.23	1124.05	1369.11	1040.01	1359.03	1022.6	1487.98	2042.65	1913.63	2452.38	0	0	0	1	0	0
43.24_832.4560n	0	1	#324	1	43.2381	832.456	0	ETLETIK		Q28175	Retinoid isomerohydrolase OS=Bos taurus GN=RPE65 PE=1 SV=3	1.65944	-HA	+HA	0.238846	55.0986	7038.93	18230.1	8215.39	6852.74	7450.36	5875.05	7038.93	5978.83	9646.54	12453	10413.5	13853.5	0	1	0	1	1	1
43.26_814.4438n	0	1	#5360	1	43.2553	814.444	0	ETLETIK		Q28175	Retinoid isomerohydrolase OS=Bos taurus GN=RPE65 PE=1 SV=3	1.42777	+HA	-HA	0.383995	88.183	450.431	0	562.687	487.044	552.735	406.715	450.431	0	660.709	885.072	772.568	959.048	0	0	0	1	1	0
43.52_814.4451n	0	1	#15761	1	43.5238	814.445	0	ETLETIK		Q28175	Retinoid isomerohydrolase OS=Bos taurus GN=RPE65 PE=1 SV=3	Infinity	-HA	+HA	0.373901	173.205	0	999.8	0	0	0	0	0	327.899	0	0	0	0	0	1	0	0	0	0
52.65_1223.6432n	0	1	#337	2	52.6458	1223.64	0	GLGLNHFVPDR		Q28175	Retinoid isomerohydrolase OS=Bos taurus GN=RPE65 PE=1 SV=3	1.05029	-HA	+HA	0.89016	57.6396	5390.41	13075.3	5090.57	7228.04	8478.86	6721.53	5390.41	4288.24	5977.36	13135	11851.1	15849.6	0	1	1	0	0	0
57.29_1824.9275n	0	2	#355,#7161	2,3	57.2928	1824.93	0	ETVEELSSPLTAHVTGR		Q28175	Retinoid isomerohydrolase OS=Bos taurus GN=RPE65 PE=1 SV=3	2.29424	+HA	-HA	0.00175982	19.7325	6255.3	9141.88	7121.92	17839.9	16528.4	17295.8	6255.3	2998.21	8362.58	32419.2	23102.1	40784.1	0	1	0	0	0	0
33.95_631.3554n	0	1	#380	1	33.9506	631.355	0	EEVKK		Q28175	Retinoid isomerohydrolase OS=Bos taurus GN=RPE65 PE=1 SV=3	1.27212	+HA	-HA	0.433734	82.5845	3864.56	120.843	3683.76	3373.87	3320.14	3062.08	3864.56	39.6321	4325.48	6131.11	4640.63	7220.47	1	0	0	0	1	0
33.95_613.3440n	0	1	#3227	1	33.9506	613.344	0	EEVKK		Q28175	Retinoid isomerohydrolase OS=Bos taurus GN=RPE65 PE=1 SV=3	1.19108	+HA	-HA	0.469497	48.7992	600.681	196.022	520.251	552.578	506.208	509.808	600.681	64.2881	610.881	1004.16	707.537	1202.14	1	0	1	1	1	0
34.17_631.3545n	0	1	#2762	1	34.1677	631.355	0	EEVKK		Q28175	Retinoid isomerohydrolase OS=Bos taurus GN=RPE65 PE=1 SV=3	54.2146	-HA	+HA	0.358176	168.923	25.4286	9206.78	129.174	62.7204	17.8702	92.082	25.4286	3019.5	151.677	113.977	24.9775	217.132	0	1	0	0	0	0
34.18_613.3429n	0	1	#13088	1	34.1849	613.343	0	EEVKK		Q28175	Retinoid isomerohydrolase OS=Bos taurus GN=RPE65 PE=1 SV=3	564.244	-HA	+HA	0.475995	173.205	0	1286.48	0	0	0	2.28	0	421.919	0	0	0	5.37631	0	1	0	0	0	0
64.09_3462.6236n	0	1	#403	3	64.0887	3462.62	8.747	GVEVTDNALVNIYPVGEDYYACTETNFITK	[22] N-ethylmaleimide	A0A140T8B8	Retinoid isomerohydrolase OS=Bos taurus GN=RPE65 PE=3 SV=1	1.45197	+HA	-HA	0.374877	73.4788	5936.41	3549.86	14864.7	7916.45	9464.03	17976.3	5936.41	1164.23	17454.2	14386	13228.1	42388.8	1	0	1	1	1	1
48.63_488.2612n	0	1	#411	1	48.6275	488.261	0	NIDK		Q28175	Retinoid isomerohydrolase OS=Bos taurus GN=RPE65 PE=1 SV=3	1.85781	-HA	+HA	0.232693	64.3674	4512.78	11395.2	3737.75	3523.36	4096.02	2955.29	4512.78	3737.22	4388.88	6402.76	5725.08	6968.66	1	1	1	1	0	1
52.10_488.2603n	0	1	#7858	1	52.1028	488.26	0	NIDK		Q28175	Retinoid isomerohydrolase OS=Bos taurus GN=RPE65 PE=1 SV=3	1.57102	-HA	+HA	0.32868	58.6186	285.738	692.269	261.142	245.676	293.772	249.306	285.738	227.04	306.633	446.45	410.611	587.871	1	1	1	1	1	1
52.14_819.4822n	0	1	#464	1	52.1371	819.482	0	IAYNIVK		Q28175	Retinoid isomerohydrolase OS=Bos taurus GN=RPE65 PE=1 SV=3	1.67729	-HA	+HA	0.505577	80.3021	3366.87	10636	2584.43	3316.2	3694.75	2878.4	3366.87	3488.24	3034.65	6026.3	5164.23	6787.36	0	1	1	1	1	0
52.64_1457.7462n	0	2	#476,#6374	2,3	52.6373	1457.75	0	AYGLGLNHFVPDR		Q28175	Retinoid isomerohydrolase OS=Bos taurus GN=RPE65 PE=1 SV=3	1.09127	+HA	-HA	0.58321	52.5165	5139.9	11453	4803.95	7547.05	8474.27	7328.43	5139.9	3756.18	5640.81	13714.7	11844.6	17280.7	1	0	0	0	1	0
55.89_2213.1869n	0	2	#488,#2030	3,4	55.8867	2213.19	9.3865	KLFETVEELSSPLTAHVTGR		A0A140T8B8	Retinoid isomerohydrolase OS=Bos taurus GN=RPE65 PE=3 SV=1	3.56104	+HA	-HA	0.192668	111.076	3137.12	1859.28	15768.9	20019.2	6003.49	47923.6	3137.12	609.779	18515.9	36379.5	8391.2	113005	1	0	1	1	1	1
52.92_889.4669n	0	1	#517	1	52.9201	889.467	0	PQINYQK		Q28175	Retinoid isomerohydrolase OS=Bos taurus GN=RPE65 PE=1 SV=3	1.63005	-HA	+HA	0.239555	54.2396	4982.56	11536	4764.83	4292.53	4743.57	4020.75	4982.56	3783.39	5594.89	7800.52	6630.17	9481.06	0	1	0	0	0	0
52.12_375.2174n	0	1	#550	1	52.12	375.217	0	YVL		Q28175	Retinoid isomerohydrolase OS=Bos taurus GN=RPE65 PE=1 SV=3	1.92982	-HA	+HA	0.18549	62.8915	2771.58	7329.62	2638.7	2036.96	2533.59	2031.05	2771.58	2403.85	3098.37	3701.63	3541.24	4789.27	0	0	1	1	1	1
43.70_1259.6186n	0	1	#570	2	43.6953	1259.62	0	VVQFPCSDR	[6] 2x4vinyl-pyridine	Q28175	Retinoid isomerohydrolase OS=Bos taurus GN=RPE65 PE=1 SV=3	1.04979	+HA	-HA	0.683029	46.8273	4744.19	10430.4	5149.46	7147.28	7730	6458.66	4744.19	3420.79	6046.52	12988.3	10804.4	15229.7	1	0	1	0	0	1
35.34_770.3997n	0	1	#581	2	35.3394	770.4	0	DLSEVAR	[C-term] neutral loss	Q28175	Retinoid isomerohydrolase OS=Bos taurus GN=RPE65 PE=1 SV=3	1.92674	-HA	+HA	0.197805	64.7804	4756.56	13508.9	4920.22	4107.92	4176.03	3749.71	4756.56	4430.44	5777.34	7465.04	5836.92	8841.93	1	1	1	1	1	0
38.19_803.3842n	0	2	#584,#7515	1,2	38.1942	803.384	0	NWEEVK		Q28175	Retinoid isomerohydrolase OS=Bos taurus GN=RPE65 PE=1 SV=3	1.79696	-HA	+HA	0.128663	50.1538	3786.39	8561.16	3918.57	2922.98	3158.52	2970.5	3786.39	2807.76	4601.2	5311.74	4414.73	7004.53	2	1	0	2	2	2
43.25_1043.5523n	0	2	#1363,#607	1,2	43.2467	1043.55	0	NPETLETIK		Q28175	Retinoid isomerohydrolase OS=Bos taurus GN=RPE65 PE=1 SV=3	1.90324	-HA	+HA	0.138191	55.9803	12586	30674.2	12632.9	9747.37	10286.4	9333.51	12586	10060	14833.6	17713.2	14377.5	22008.7	0	1	0	0	0	0
64.40_1989.9238n	0	2	#615,#12366	2,3	64.3973	1989.92	8.6542	IVITEFGTCAFPDPCK	[9] N-ethylmaleimide|[15] N-ethylmaleimide	A0A140T8B8	Retinoid isomerohydrolase OS=Bos taurus GN=RPE65 PE=3 SV=1	6.77731	+HA	-HA	0.00260024	54.6946	1636.63	4264.16	1959.19	17842.7	19452.9	15973.9	1636.63	1398.49	2300.49	32424.3	27189.7	37667	0	1	0	2	2	2
43.68_1372.7002n	0	2	#631,#5533	2,3	43.6781	1372.7	0	IVVQFPCSDR	[7] 2x4vinyl-pyridine	Q28175	Retinoid isomerohydrolase OS=Bos taurus GN=RPE65 PE=1 SV=3	1.22563	+HA	-HA	0.265726	30.9862	5075.14	8811.2	5630.72	8047.59	8690.9	7182.19	5075.14	2889.76	6611.61	14624.3	12147.4	16935.8	1	0	0	0	0	0
51.46_484.2443n	0	1	#655	1	51.4627	484.244	0	YFR		Q28175	Retinoid isomerohydrolase OS=Bos taurus GN=RPE65 PE=1 SV=3	2.14983	-HA	+HA	0.121244	61.9594	3003.68	7849.91	2875.92	2178.19	2314.28	1893.87	3003.68	2574.49	3376.92	3958.27	3234.72	4465.8	1	1	0	1	1	0
37.10_880.5094n	0	1	#671	2	37.0997	880.509	7.9395	IPPLQADK		A0A140T8B8	Retinoid isomerohydrolase OS=Bos taurus GN=RPE65 PE=3 SV=1	2.62133	-HA	+HA	0.048573	57.8235	25358.5	66740.6	28041.1	14952.4	15853.9	15025.4	25358.5	21888.6	32926	27172	22159.3	35430.4	1	1	1	1	1	1
38.19_503.2613n	0	1	#696	1	38.1856	503.261	0	EEVK		Q28175	Retinoid isomerohydrolase OS=Bos taurus GN=RPE65 PE=1 SV=3	1.81637	-HA	+HA	0.130387	51.1086	2943.61	6589.69	2899.15	2190.05	2451.53	2203.11	2943.61	2161.18	3404.19	3979.82	3426.55	5195	1	1	1	1	1	1
38.19_485.2500n	0	1	#4708	1	38.1856	485.25	0	EEVK		Q28175	Retinoid isomerohydrolase OS=Bos taurus GN=RPE65 PE=1 SV=3	1.74346	-HA	+HA	0.167094	52.6169	502.771	1201.25	538.599	421.8	449.399	415.108	502.771	393.968	632.425	766.507	628.133	978.837	1	1	1	1	1	1
49.24_1545.8472n	0	2	#7018,#731	2,3	49.2392	1545.85	8.5818	YVLPLNIDKADTGK		A0A140T8B8	Retinoid isomerohydrolase OS=Bos taurus GN=RPE65 PE=3 SV=1	1.95578	-HA	+HA	0.121142	54.1509	8447.33	19301.5	7891.4	6392.93	6757.65	5072.43	8447.33	6330.22	9266.12	11617.4	9445.29	11960.9	2	2	2	2	2	2
64.47_944.5453n	0	1	#737	1	64.466	944.545	0	WLTGSLLR		Q28175	Retinoid isomerohydrolase OS=Bos taurus GN=RPE65 PE=1 SV=3	1.15003	-HA	+HA	0.435	25.8209	2673.89	3247.13	3754.9	2593.09	2209.64	3610.88	2673.89	1064.94	4409.01	4712.25	3088.46	8514.58	0	0	1	0	0	0
64.47_758.4666n	0	1	#772	1	64.466	758.467	0	LTGSLLR		Q28175	Retinoid isomerohydrolase OS=Bos taurus GN=RPE65 PE=1 SV=3	1.18105	-HA	+HA	0.367815	23.8896	2468.97	3312.07	3490.07	2390.61	2135.95	3323.29	2468.97	1086.24	4098.05	4344.29	2985.46	7836.42	0	1	1	0	0	0
52.78_769.3703n	0	1	#802	1	52.783	769.37	0	HFVPDR		Q28175	Retinoid isomerohydrolase OS=Bos taurus GN=RPE65 PE=1 SV=3	1.52109	-HA	+HA	0.37279	58.7601	2837.7	6938.11	2629.33	2658.23	3098.28	2398.91	2837.7	2275.45	3087.37	4830.61	4330.53	5656.7	1	1	1	1	1	1
33.97_914.4538n	0	1	#3302	2	33.9677	914.454	0	NWEEVKK		Q28175	Retinoid isomerohydrolase OS=Bos taurus GN=RPE65 PE=1 SV=3	1.04199	+HA	-HA	0.75443	31.2028	636.493	365.497	697.648	505.531	664.45	601.025	636.493	119.87	819.182	918.667	928.715	1417.24	1	0	1	0	1	0
51.46_847.4043n	0	1	#888	2	51.4627	847.404	0	FFSYFR	[C-term] neutral loss	Q28175	Retinoid isomerohydrolase OS=Bos taurus GN=RPE65 PE=1 SV=3	2.09084	-HA	+HA	0.12605	60.8626	2760.14	7187.57	2715.72	2030.41	2201.9	1824.31	2760.14	2357.27	3188.81	3689.72	3077.64	4301.77	1	1	1	1	1	1
64.47_1154.6809n	0	1	#5853	1	64.466	1154.68	0	PLWLTGSLLR		Q28175	Retinoid isomerohydrolase OS=Bos taurus GN=RPE65 PE=1 SV=3	1.22679	+HA	-HA	0.599179	58.8026	317.717	167.689	580.413	392.302	258.46	656.771	317.717	54.9961	681.524	712.904	361.255	1548.69	0	1	1	0	0	0
64.48_1154.6872n	0	1	#997	2	64.4832	1154.69	0	PLWLTGSLLR		Q28175	Retinoid isomerohydrolase OS=Bos taurus GN=RPE65 PE=1 SV=3	1.33992	-HA	+HA	0.115588	21.4609	4329.69	6714.73	5666.03	3976.56	3862.01	4632.65	4329.69	2202.19	6653.07	7226.33	5398	10923.9	0	1	1	0	0	0
58.56_3898.7823n	0	1	#1038	4	58.5616	3898.78	7.8969	QVDLCNYVSVNGATAHPHIENDGTVYNIGNCFGK	[5] N-ethylmaleimide|[31] N-ethylmaleimide	A0A140T8B8	Retinoid isomerohydrolase OS=Bos taurus GN=RPE65 PE=3 SV=1	7.24673	+HA	-HA	0.0658623	156.38	135.157	162.832	4302.73	6612.53	5668.61	21059	135.157	53.403	5052.28	12016.5	7923.13	49657.8	0	0	1	1	0	1
52.12_1073.6132n	0	1	#1087	1	52.12	1073.61	9.0687	YVLPLNIDK		A0A140T8B8	Retinoid isomerohydrolase OS=Bos taurus GN=RPE65 PE=3 SV=1	1.27186	-HA	+HA	0.492956	44.5567	1959.49	3903.21	1870.96	1957.86	2220.96	1901.79	1959.49	1280.11	2196.88	3557.88	3104.28	4484.47	1	1	1	1	1	1
52.62_766.3669n	0	2	#1098,#9377	1,2	52.6201	766.367	0	YGGKPYT		Q28175	Retinoid isomerohydrolase OS=Bos taurus GN=RPE65 PE=1 SV=3	1.24858	+HA	-HA	0.34366	51.4242	1063.07	2414.14	1066.93	1777.06	2101.57	1795.09	1063.07	791.751	1252.79	3229.33	2937.4	4232.88	1	1	0	1	1	1
52.65_748.3551n	0	1	#10210	1	52.6458	748.355	0	YGGKPYT		Q28175	Retinoid isomerohydrolase OS=Bos taurus GN=RPE65 PE=1 SV=3	2.42036	+HA	-HA	0.00582115	24.6786	87.882	62.0158	103.212	182.691	234.393	195.532	87.882	20.339	121.192	331.992	327.615	461.069	1	0	0	0	1	1
54.31_976.4078n	0	1	#1140	1	54.3091	976.408	0	QFPCSDR	[4] N-ethylmaleimide	Q28175	Retinoid isomerohydrolase OS=Bos taurus GN=RPE65 PE=1 SV=3	1.93917	+HA	-HA	0.063349	51.8325	1007.87	2282.37	993.272	3265.85	2567.27	2473.34	1007.87	748.537	1166.3	5934.81	3588.33	5832.22	1	0	1	0	1	1
37.22_670.3652n	0	1	#1173	1	37.2197	670.365	0	PLQADK		Q28175	Retinoid isomerohydrolase OS=Bos taurus GN=RPE65 PE=1 SV=3	2.49841	-HA	+HA	0.0451002	53.6389	9468.59	23758.3	10852.2	5621.91	5811.87	6209.08	9468.59	7791.87	12742.7	10216.3	8123.36	14641.2	0	1	0	0	1	0
61.11_1812.9871n	0	1	#1179	3	61.105	1812.99	9.0187	AEVEINIPVTFHGLFK		A0A140T8B8	Retinoid isomerohydrolase OS=Bos taurus GN=RPE65 PE=3 SV=1	1.97316	+HA	-HA	0.284422	119.924	1159.1	2118.22	12601.2	5274	6358.13	19698.8	1159.1	694.702	14796.4	9584.08	8886.87	46450.4	1	1	1	1	1	1
61.12_1812.9855n	0	1	#3609	2	61.1222	1812.99	9.0187	AEVEINIPVTFHGLFK		A0A140T8B8	Retinoid isomerohydrolase OS=Bos taurus GN=RPE65 PE=3 SV=1	25.0433	+HA	-HA	0.0367376	173.205	0	0	37.4298	629.2	104.31	203.854	0	0	43.9502	1143.4	145.796	480.694	0	0	1	1	1	1
35.35_673.3785n	0	2	#1191,#2770	1,2	35.348	673.378	0	LSEVAR		Q28175	Retinoid isomerohydrolase OS=Bos taurus GN=RPE65 PE=1 SV=3	1.70314	-HA	+HA	0.17106	51.2411	3228.56	7187.71	3132.21	2666.11	2710.87	2578.03	3228.56	2357.31	3677.86	4844.94	3789.03	6079.07	2	2	2	2	2	0
35.34_655.3645n	0	1	#9021	1	35.3394	655.364	0	LSEVAR		Q28175	Retinoid isomerohydrolase OS=Bos taurus GN=RPE65 PE=1 SV=3	1.65877	+HA	-HA	0.350064	88.732	144.519	0	111.535	152.55	134.949	137.235	144.519	0	130.964	277.218	188.621	323.604	1	0	0	0	0	0
54.33_2074.9956n	0	1	#1203	3	54.3262	2075	7.6732	IVITEFGTCAFPDPCK	[9] 2x4vinyl-pyridine|[15] N-ethylmaleimide	A0A140T8B8	Retinoid isomerohydrolase OS=Bos taurus GN=RPE65 PE=3 SV=1	2.18896	+HA	-HA	0.00304277	19.8471	1978.15	2793.8	2050.9	5474.89	4970.68	4489.41	1978.15	916.268	2408.18	9949.14	6947.61	10586.2	0	0	1	1	1	1
35.36_344.2192n	0	1	#1219	1	35.3566	344.219	0	VAR		Q28175	Retinoid isomerohydrolase OS=Bos taurus GN=RPE65 PE=1 SV=3	1.69791	-HA	+HA	0.240066	58.4058	1192.16	3077.35	1244.77	1127.54	1081.7	1038.45	1192.16	1009.26	1461.61	2049	1511.91	2448.69	0	0	1	1	1	0
57.29_1594.8359n	0	1	#1334	2	57.2928	1594.84	0	VEELSSPLTAHVTGR		Q28175	Retinoid isomerohydrolase OS=Bos taurus GN=RPE65 PE=1 SV=3	2.64218	+HA	-HA	0.00141518	21.55	1690.72	2586.37	2024.33	5757.96	5306.61	5584.93	1690.72	848.238	2376.97	10463.5	7417.14	13169.4	0	1	0	0	0	0
46.46_1483.7197n	0	2	#1336,#1652	2,3	46.4615	1483.72	8.4039	SEIVVQFPCSDR	[9] 4-vinyl pyridine	A0A140T8B8	Retinoid isomerohydrolase OS=Bos taurus GN=RPE65 PE=3 SV=1	1.27565	+HA	-HA	0.466891	70.0004	7331.48	978.358	6320.43	6544.78	7569.87	4548.42	7331.48	320.867	7421.47	11893.4	10580.6	10725.3	2	0	1	1	1	2
46.67_1483.7212n	0	2	#4210,#6211	2,3	46.6701	1483.72	7.9853	SEIVVQFPCSDR	[9] 4-vinyl pyridine	A0A140T8B8	Retinoid isomerohydrolase OS=Bos taurus GN=RPE65 PE=3 SV=1	45.6505	-HA	+HA	0.53315	170.991	58.0964	23111	140.663	108.539	143.536	258.538	58.0964	7579.58	165.167	197.241	200.623	609.64	0	1	0	0	0	0
46.28_1701.9450n	0	2	#1404,#19596	3,4	46.2815	1701.95	8.4243	RYVLPLNIDKADTGK		A0A140T8B8	Retinoid isomerohydrolase OS=Bos taurus GN=RPE65 PE=3 SV=1	1.32305	-HA	+HA	0.555998	55.0423	3463.89	8030.06	3239.85	3783.03	4648.35	2704.85	3463.89	2633.57	3804.25	6874.65	6497.08	6378.12	1	1	1	1	1	1
54.31_848.3498n	0	1	#1448	1	54.3091	848.35	0	FPCSDR	[3] N-ethylmaleimide	Q28175	Retinoid isomerohydrolase OS=Bos taurus GN=RPE65 PE=1 SV=3	1.87808	+HA	-HA	0.072538	51.3949	744.173	1688.44	746.212	2386.43	1814.34	1769.33	744.173	553.748	876.205	4336.69	2535.93	4172.14	1	1	1	1	1	1
64.48_645.3815n	0	1	#1479	1	64.4832	645.382	0	TGSLLR		Q28175	Retinoid isomerohydrolase OS=Bos taurus GN=RPE65 PE=1 SV=3	1.20387	-HA	+HA	0.287427	22.6585	1504.59	1964.12	2028.53	1396.78	1257.4	1912.12	1504.59	644.162	2381.91	2538.27	1757.49	4508.85	0	1	1	0	0	0
52.63_1000.4665n	0	1	#1486	1	52.6287	1000.47	0	YGGKPYTYA		Q28175	Retinoid isomerohydrolase OS=Bos taurus GN=RPE65 PE=1 SV=3	1.29887	+HA	-HA	0.290952	50.9193	930.492	2067.92	908.517	1677	1869.09	1528.51	930.492	678.203	1066.78	3047.5	2612.46	3604.28	1	0	1	0	0	1
33.95_817.4364n	0	2	#1498,#3071	1,2	33.9506	817.436	0	WEEVKK		Q28175	Retinoid isomerohydrolase OS=Bos taurus GN=RPE65 PE=1 SV=3	1.22513	+HA	-HA	0.461065	79.2531	2375.24	136.512	2264.16	2074.02	1950.14	1826.95	2375.24	44.7713	2658.59	3768.98	2725.75	4308.01	2	0	2	2	2	0
34.18_817.4365n	0	2	#6417,#10259	1,2	34.1763	817.437	0	WEEVKK		Q28175	Retinoid isomerohydrolase OS=Bos taurus GN=RPE65 PE=1 SV=3	521.485	-HA	+HA	0.313519	172.809	5.51909	5502.85	2.87273	5.76147	0	4.8069	5.51909	1804.74	3.37317	10.4699	0	11.3348	0	2	0	0	0	0
33.95_502.3019n	0	1	#1500	1	33.9506	502.302	0	EVKK		Q28175	Retinoid isomerohydrolase OS=Bos taurus GN=RPE65 PE=1 SV=3	1.04253	+HA	-HA	0.65583	63.8878	1429.91	347.085	1834.77	1112.56	1201.58	1451.25	1429.91	113.832	2154.4	2021.78	1679.47	3422.1	1	0	0	1	1	0
33.95_484.3005n	0	1	#8754	1	33.9506	484.3	0	EVKK		Q28175	Retinoid isomerohydrolase OS=Bos taurus GN=RPE65 PE=1 SV=3	1.56998	+HA	-HA	0.362661	88.2737	122.72	0	154.29	143.004	138.201	153.696	122.72	0	181.168	259.871	193.167	362.42	0	0	0	1	1	0
34.18_502.3081n	0	1	#7687	1	34.1849	502.308	0	EVKK		Q28175	Retinoid isomerohydrolase OS=Bos taurus GN=RPE65 PE=1 SV=3	14.6641	-HA	+HA	0.389668	160.322	31.4859	2582.95	103.822	46.6835	34.1081	104.576	31.4859	847.116	121.908	84.8347	47.6736	246.593	0	1	0	0	0	0
52.64_929.4299n	0	2	#1616,#3442	1,2	52.6373	929.43	0	YGGKPYTY		Q28175	Retinoid isomerohydrolase OS=Bos taurus GN=RPE65 PE=1 SV=3	1.32266	+HA	-HA	0.263901	51.2896	1045.52	2340.22	1023.73	1938.95	2080.17	1813.12	1045.52	767.51	1202.06	3523.53	2907.49	4275.38	2	2	2	2	2	0
54.33_701.2811n	0	1	#1742	1	54.3262	701.281	0	PCSDR	[2] N-ethylmaleimide	Q28175	Retinoid isomerohydrolase OS=Bos taurus GN=RPE65 PE=1 SV=3	1.7891	+HA	-HA	0.09289	53.2077	666.586	1503.81	625.046	1997.93	1558.57	1444.83	666.586	493.195	733.931	3630.69	2178.45	3406.95	1	1	1	1	1	1
54.29_1075.4757n	0	1	#1826	1	54.2919	1075.48	0	VQFPCSDR	[5] N-ethylmaleimide	Q28175	Retinoid isomerohydrolase OS=Bos taurus GN=RPE65 PE=1 SV=3	2.19896	+HA	-HA	0.0323134	47.8611	703.396	1446.98	647.403	2337.19	1962.52	1852.48	703.396	474.557	760.184	4247.22	2743.06	4368.22	0	1	1	1	1	1
52.65_1053.5392n	0	2	#16738,#1954	1,2	52.6458	1053.54	0	GLNHFVPDR		Q28175	Retinoid isomerohydrolase OS=Bos taurus GN=RPE65 PE=1 SV=3	1.21401	+HA	-HA	0.337135	42.1882	1359.66	2720.14	1408.4	2247.1	2299.35	2116.3	1359.66	892.111	1653.75	4083.51	3213.84	4990.3	2	0	2	0	0	2
52.64_1620.8097n	0	2	#1964,#5417	2,3	52.6373	1620.81	0	YAYGLGLNHFVPDR		Q28175	Retinoid isomerohydrolase OS=Bos taurus GN=RPE65 PE=1 SV=3	1.38385	+HA	-HA	0.150868	37.7927	2014.64	3530.01	1838.13	3392.13	3624.92	3199.61	2014.64	1157.72	2158.34	6164.28	5066.63	7544.78	1	1	1	0	0	0
57.28_1124.5956n	0	2	#5340,#1973	1,2	57.2842	1124.6	0	SSPLTAHVTGR		Q28175	Retinoid isomerohydrolase OS=Bos taurus GN=RPE65 PE=1 SV=3	2.42797	+HA	-HA	0.0021964	23.3381	1266.47	1878.48	1295.02	3725.47	3539.35	3515.31	1266.47	616.076	1520.62	6770.05	4947.02	8289.21	0	2	0	0	2	0
57.29_1366.7238n	0	1	#1982	2	57.2928	1366.72	0	ELSSPLTAHVTGR		Q28175	Retinoid isomerohydrolase OS=Bos taurus GN=RPE65 PE=1 SV=3	2.40904	+HA	-HA	0.00449263	27.3086	922.353	1530.99	1057.57	3009.48	2627.96	2820.49	922.353	502.109	1241.81	5468.93	3673.14	6650.8	0	0	1	0	0	0
64.48_1057.6294n	0	1	#2084	1	64.4832	1057.63	0	LWLTGSLLR		Q28175	Retinoid isomerohydrolase OS=Bos taurus GN=RPE65 PE=1 SV=3	1.05253	+HA	-HA	0.823367	34.206	899.253	965.98	1618.1	1141.13	911.999	1613.18	899.253	316.807	1899.99	2073.7	1274.72	3803.92	0	0	1	0	0	0
57.28_950.5308n	0	2	#2216,#4422	1,2	57.2842	950.531	0	PLTAHVTGR		Q28175	Retinoid isomerohydrolase OS=Bos taurus GN=RPE65 PE=1 SV=3	3.82353	+HA	-HA	6.22433e-05	11.704	696.131	550.9	616.878	2550.5	2300.99	2275.23	696.131	180.676	724.34	4634.84	3216.13	5365.07	0	2	2	0	0	0
55.89_950.5325n	0	1	#15295	2	55.8867	950.533	0	PLTAHVTGR		Q28175	Retinoid isomerohydrolase OS=Bos taurus GN=RPE65 PE=1 SV=3	14.8639	+HA	-HA	0.537948	146.71	0	11.1639	13.9663	39.3177	0	334.214	0	3.66135	16.3993	71.4494	0	788.087	0	0	0	1	0	0
52.65_1163.5327n	0	1	#2331	2	52.6458	1163.53	0	YGGKPYTYAY		Q28175	Retinoid isomerohydrolase OS=Bos taurus GN=RPE65 PE=1 SV=3	1.24538	+HA	-HA	0.348976	54.8792	1092.85	2554.91	1044.63	1976.37	2010.98	1856.47	1092.85	837.92	1226.61	3591.53	2810.78	4377.61	1	1	1	1	1	0
43.26_602.3639n	0	1	#2348	1	43.2553	602.364	0	LETIK		Q28175	Retinoid isomerohydrolase OS=Bos taurus GN=RPE65 PE=1 SV=3	1.73089	-HA	+HA	0.21707	56.9817	1120.61	2944.76	1268.67	1049.03	1130.55	902.088	1120.61	965.778	1489.67	1906.33	1580.19	2127.15	0	1	0	1	1	0
68.24_3570.6499n	0	2	#2474,#4861	4,5	68.2436	3570.65	7.3933	TSPFNLFHHINTYEDHEFLIVDLCCWK	[24] N-ethylmaleimide|[25] N-ethylmaleimide	A0A140T8B8	Retinoid isomerohydrolase OS=Bos taurus GN=RPE65 PE=3 SV=1	2.12904	-HA	+HA	0.372997	156.317	1787.11	2607.28	21697.3	630.639	170.773	11453.8	1787.11	855.096	25477.1	1146.02	238.693	27008.3	2	0	2	0	0	0
57.28_1037.5625n	0	2	#7623,#2765	1,2	57.2757	1037.56	0	SPLTAHVTGR		Q28175	Retinoid isomerohydrolase OS=Bos taurus GN=RPE65 PE=1 SV=3	3.148	+HA	-HA	0.000105067	12.0755	652.292	821.211	697.821	2418.68	2227.57	2189.09	652.292	269.328	819.384	4395.29	3113.51	5161.94	0	1	2	0	0	0
69.87_3709.9146n	0	1	#2796	4	69.8722	3709.91	7.9116	NLVTLPNTTATAILCSDETIWLEPEVLFSGPR	[15] 2x4vinyl-pyridine	A0A140T8B8	Retinoid isomerohydrolase OS=Bos taurus GN=RPE65 PE=3 SV=1	1.94804	+HA	-HA	0.460454	119.329	525.451	30.8538	1948	571.165	441.738	3865.58	525.451	10.119	2287.34	1037.94	617.425	9115.17	0	0	1	0	0	1
33.93_687.2507n	0	1	#9586	1	33.9335	687.251	0	ENWEE		Q28175	Retinoid isomerohydrolase OS=Bos taurus GN=RPE65 PE=1 SV=3	1.6861	+HA	-HA	0.346929	86.6297	98.4295	0	101.316	119.717	103.298	113.776	98.4295	0	118.966	217.554	144.382	268.288	1	0	1	1	1	0
38.19_669.2403n	0	1	#2837	1	38.1856	669.24	0	ENWEE		Q28175	Retinoid isomerohydrolase OS=Bos taurus GN=RPE65 PE=1 SV=3	1.68829	-HA	+HA	0.205215	53.9928	659.522	1476.12	594.402	522.265	568.892	525.891	659.522	484.115	697.949	949.077	795.152	1240.07	1	1	1	1	1	1
38.19_687.2510n	0	1	#5260	1	38.1856	687.251	0	ENWEE		Q28175	Retinoid isomerohydrolase OS=Bos taurus GN=RPE65 PE=1 SV=3	1.15637	+HA	-HA	0.524557	65.99	412.2	70.5159	405.698	335.342	353.956	338.04	412.2	23.1267	476.372	609.394	494.731	797.109	1	0	1	1	1	1
48.64_741.4556n	0	2	#2891,#9888	1,2	48.6361	741.456	0	RYVLPL		Q28175	Retinoid isomerohydrolase OS=Bos taurus GN=RPE65 PE=1 SV=3	1.48153	-HA	+HA	0.278601	46.5797	912.173	1785.06	792.475	794.556	907.633	653.295	912.173	585.437	930.527	1443.89	1268.62	1540.49	2	1	2	2	2	2
37.15_767.4189n	0	2	#2967,#6888	1,2	37.1511	767.419	0	PPLQADK		Q28175	Retinoid isomerohydrolase OS=Bos taurus GN=RPE65 PE=1 SV=3	2.25514	-HA	+HA	0.022911	37.5955	4383.15	8827.17	5387.25	2633.81	2558.59	3054.36	4383.15	2895	6325.73	4786.25	3576.18	7202.27	1	2	2	0	1	0
57.43_3547.6866n	0	2	#9855,#2995	3,4	57.4299	3547.69	8.0067	GVEVTDNALVNIYPVGEDYYACTETNFITK	[22] 2x4vinyl-pyridine	A0A140T8B8	Retinoid isomerohydrolase OS=Bos taurus GN=RPE65 PE=3 SV=1	13.3386	+HA	-HA	0.00832679	96.2767	123.38	105.049	542.376	3203.56	2071.33	5006.6	123.38	34.4525	636.86	5821.6	2895.14	11805.7	0	0	0	2	2	2
61.11_2146.0294n	0	1	#3034	3	61.105	2146.03	7.4949	RIVITEFGTCAFPDPCK	[10] N-ethylmaleimide|[16] N-ethylmaleimide	A0A140T8B8	Retinoid isomerohydrolase OS=Bos taurus GN=RPE65 PE=3 SV=1	35.6172	+HA	-HA	0.0495157	87.711	111.3	0	92.4218	2721.65	2244.32	2290.04	111.3	0	108.522	4945.88	3136.93	5399.98	0	0	0	1	1	1
52.10_1056.5901n	0	1	#3120	2	52.1028	1056.59	0	YVLPLNIDK	[C-term] neutral loss	Q28175	Retinoid isomerohydrolase OS=Bos taurus GN=RPE65 PE=1 SV=3	1.67841	-HA	+HA	0.303498	63.2764	1088.03	2907.71	1045.06	958.813	1125.68	918.824	1088.03	953.624	1227.11	1742.39	1573.39	2166.62	0	1	0	0	0	0
52.90_1036.5346n	0	1	#3355	1	52.903	1036.53	0	FPQINYQK		Q28175	Retinoid isomerohydrolase OS=Bos taurus GN=RPE65 PE=1 SV=3	1.45583	-HA	+HA	0.264373	45.0103	1192.34	2405.66	1151.51	1079.53	1172.93	1009.95	1192.34	788.97	1352.11	1961.76	1639.43	2381.49	0	1	0	0	0	0
55.89_1237.6816n	0	1	#11382	2	55.8867	1237.68	0	LSSPLTAHVTGR		Q28175	Retinoid isomerohydrolase OS=Bos taurus GN=RPE65 PE=1 SV=3	2.93196	+HA	-HA	0.714354	126.356	31.0553	112.549	83.7031	106.562	17.7014	542.195	31.0553	36.9121	98.2846	193.647	24.7416	1278.51	0	0	0	0	0	1
57.29_1237.6784n	0	1	#3509	2	57.2928	1237.68	0	LSSPLTAHVTGR		Q28175	Retinoid isomerohydrolase OS=Bos taurus GN=RPE65 PE=1 SV=3	2.463	+HA	-HA	0.00162423	20.96	367.163	555.758	439.217	1147.06	1094.95	1112.93	367.163	182.269	515.73	2084.47	1530.44	2624.33	0	1	1	0	0	0
35.34_444.1862n	0	1	#3539	1	35.3394	444.186	0	DLSE		Q28175	Retinoid isomerohydrolase OS=Bos taurus GN=RPE65 PE=1 SV=3	1.81947	-HA	+HA	0.176691	56.8571	531.602	1341.18	556.47	459.753	487.646	387.745	531.602	439.86	653.409	835.478	681.592	914.314	0	0	0	1	0	0
35.34_426.1763n	0	1	#4894	1	35.3394	426.176	0	DLSE		Q28175	Retinoid isomerohydrolase OS=Bos taurus GN=RPE65 PE=1 SV=3	1.57995	-HA	+HA	0.19229	46.7019	316.613	670.895	320.07	286.664	282.981	257.961	316.613	220.03	375.827	520.936	395.528	608.28	1	0	0	1	1	0
35.36_315.1441n	0	1	#3722	1	35.3566	315.144	0	DLS		Q28175	Retinoid isomerohydrolase OS=Bos taurus GN=RPE65 PE=1 SV=3	1.01531	+HA	-HA	0.685035	66.0627	591.92	101.228	460.028	403.832	451.809	315.188	591.92	33.1991	540.167	733.856	631.502	743.223	0	0	1	1	1	0
57.28_740.3941n	0	1	#3806	1	57.2757	740.394	0	TAHVTGR		Q28175	Retinoid isomerohydrolase OS=Bos taurus GN=RPE65 PE=1 SV=3	2.7779	+HA	-HA	0.00278239	27.6881	255.361	423.66	288	943.849	818.897	923.542	255.361	138.945	338.171	1715.19	1144.59	2177.74	0	1	1	0	1	0
33.95_558.2086n	0	1	#11134	1	33.9506	558.209	0	ENWE		Q28175	Retinoid isomerohydrolase OS=Bos taurus GN=RPE65 PE=1 SV=3	1.62578	+HA	-HA	0.355318	86.7064	70.2246	0	74.3129	76.7075	89.3376	68.9414	70.2246	0	87.2584	139.395	124.869	162.566	0	0	0	0	1	0
38.19_540.1985n	0	1	#3882	1	38.1856	540.198	0	ENWE		Q28175	Retinoid isomerohydrolase OS=Bos taurus GN=RPE65 PE=1 SV=3	1.70278	-HA	+HA	0.142658	47.4057	526.452	1049.98	462.741	390.782	410.988	395.782	526.452	344.355	543.353	710.141	574.447	933.266	1	1	1	1	1	1
38.19_374.2176n	0	1	#3931	1	38.1856	374.218	0	EVK		Q28175	Retinoid isomerohydrolase OS=Bos taurus GN=RPE65 PE=1 SV=3	1.70527	-HA	+HA	0.156535	49.4418	459.681	1050.82	497.464	375.718	397.457	404.329	459.681	344.63	584.124	682.767	555.533	953.419	1	0	1	1	1	1
52.63_632.3287n	0	1	#4027	1	52.6287	632.329	0	FVPDR		Q28175	Retinoid isomerohydrolase OS=Bos taurus GN=RPE65 PE=1 SV=3	1.12976	+HA	-HA	0.519641	47.8521	397.978	798.71	349.346	562.594	659.022	525.037	397.978	261.949	410.204	1022.36	921.127	1238.05	1	1	0	0	0	1
35.34_614.2930n	0	1	#4327	1	35.3394	614.293	0	DLSEVA		Q28175	Retinoid isomerohydrolase OS=Bos taurus GN=RPE65 PE=1 SV=3	1.37265	-HA	+HA	0.362014	46.0479	398.887	858.325	424.62	401.102	411.921	412.222	398.887	281.5	498.59	728.895	575.75	972.033	0	0	0	1	0	0
49.24_1283.7099n	0	1	#4372	2	49.2392	1283.71	0	LPLNIDKADTGK		Q28175	Retinoid isomerohydrolase OS=Bos taurus GN=RPE65 PE=1 SV=3	1.17811	+HA	-HA	0.495729	76.7435	956.772	74.4736	864.758	783.42	818.732	631.551	956.772	24.4247	1015.4	1423.66	1144.36	1489.22	1	0	0	0	1	0
49.41_1283.7138n	0	1	#17976	2	49.4106	1283.71	0	LPLNIDKADTGK		Q28175	Retinoid isomerohydrolase OS=Bos taurus GN=RPE65 PE=1 SV=3	59.9821	-HA	+HA	0.853305	172.299	0	2404.96	8.4266	12.3089	11.3206	16.6057	0	788.743	9.89455	22.3681	15.8231	39.1567	0	1	0	0	0	0
48.63_628.3747n	0	1	#4684	2	48.6275	628.375	0	RYVLP		Q28175	Retinoid isomerohydrolase OS=Bos taurus GN=RPE65 PE=1 SV=3	1.06216	+HA	-HA	0.65166	61.1382	617.495	129.438	537.162	461.261	536.124	366.528	617.495	42.4509	630.738	838.218	749.351	864.285	1	0	1	1	1	1
41.24_687.3446n	0	1	#4963	1	41.2375	687.345	0	EDPISK		Q28175	Retinoid isomerohydrolase OS=Bos taurus GN=RPE65 PE=1 SV=3	1.27404	+HA	-HA	0.465268	74.7566	568.37	62.0813	655.604	617.729	391.303	629.457	568.37	20.3605	769.813	1122.56	546.932	1484.28	0	0	0	0	0	1
54.31_1174.5433n	0	1	#5039	1	54.3091	1174.54	0	VVQFPCSDR	[6] N-ethylmaleimide	Q28175	Retinoid isomerohydrolase OS=Bos taurus GN=RPE65 PE=1 SV=3	5.26911	+HA	-HA	0.000469505	21.2359	130.856	145.352	94.4305	776.258	589.589	587.091	130.856	47.6704	110.881	1410.64	824.08	1384.38	1	1	1	0	0	1
58.04_1969.9353n	0	1	#5122	3	58.0357	1969.94	7.0411	IVITEFGTCAFPDPCK	[9] N-ethylmaleimide|[15] 4-vinyl pyridine	A0A140T8B8	Retinoid isomerohydrolase OS=Bos taurus GN=RPE65 PE=3 SV=1	8.18478	+HA	-HA	0.037228	77.7057	350.337	26.1773	286.277	1953.68	1911.48	1559.64	350.337	8.58521	336.148	3550.28	2671.72	3677.68	0	0	0	0	0	1
54.31_802.4234n	0	1	#5135	1	54.3091	802.423	0	SEIVVQF		Q28175	Retinoid isomerohydrolase OS=Bos taurus GN=RPE65 PE=1 SV=3	2.91202	+HA	-HA	0.0130813	45.0641	137.392	275.033	130.446	643.754	470.071	467.028	137.392	90.2012	153.17	1169.85	657.027	1101.27	1	1	1	1	1	1
57.28_589.3114n	0	1	#5278	1	57.2757	589.311	0	LFETV		Q28175	Retinoid isomerohydrolase OS=Bos taurus GN=RPE65 PE=1 SV=3	1.89101	+HA	-HA	0.109026	72.5685	169.928	543.153	173.497	533.111	609.065	534.353	169.928	178.135	203.72	968.786	851.302	1260.02	0	1	0	0	0	0
56.87_2699.4657n	0	1	#5365	4	56.8699	2699.47	7.7118	NFSIAYNIVKIPPLQADKEDPISK		A0A140T8B8	Retinoid isomerohydrolase OS=Bos taurus GN=RPE65 PE=3 SV=1	4.36641	+HA	-HA	0.223784	86.6086	484.959	0	478.375	1814.93	853.055	1538.32	484.959	0	561.709	3298.16	1192.33	3627.42	1	0	0	1	0	1
43.26_489.2797n	0	1	#5426	1	43.2553	489.28	0	ETIK		Q28175	Retinoid isomerohydrolase OS=Bos taurus GN=RPE65 PE=1 SV=3	1.74469	-HA	+HA	0.166985	52.429	551.647	1283.45	563.366	457.501	498.549	418.666	551.647	420.925	661.506	831.385	696.832	987.227	0	1	0	1	1	0
52.15_1053.5862n	0	1	#5453	2	52.1542	1053.59	0	FSIAYNIVK		Q28175	Retinoid isomerohydrolase OS=Bos taurus GN=RPE65 PE=1 SV=3	1.49202	-HA	+HA	0.685882	82.7214	647.492	2305.51	585.409	804.547	863.829	703.178	647.492	756.126	687.389	1462.05	1207.39	1658.12	0	1	1	0	0	0
52.17_1053.5888n	0	1	#15734	1	52.1714	1053.59	0	FSIAYNIVK		Q28175	Retinoid isomerohydrolase OS=Bos taurus GN=RPE65 PE=1 SV=3	2.08139	+HA	-HA	0.337953	88.5934	55.7432	0	71.5979	69.9595	153.472	41.6142	55.7432	0	84.0706	127.133	214.511	98.1275	0	0	1	0	0	0
36.08_1534.7360n	0	1	#11559	2	36.0823	1534.74	7.7885	FDFKEGHVTYHR		A0A140T8B8	Retinoid isomerohydrolase OS=Bos taurus GN=RPE65 PE=3 SV=1	22.8368	+HA	-HA	0.0280532	93.6626	18.2402	0	11.231	226.052	159.984	286.99	18.2402	0	13.1875	410.789	223.613	676.731	0	0	0	0	1	1
36.10_1534.7353n	0	1	#10243	3	36.0995	1534.74	7.7885	FDFKEGHVTYHR		A0A140T8B8	Retinoid isomerohydrolase OS=Bos taurus GN=RPE65 PE=3 SV=1	14.5884	+HA	-HA	0.0618214	93.5944	29.8207	0	48.309	391.049	314.626	434.115	29.8207	0	56.7246	710.626	439.759	1023.66	0	0	0	0	1	1
38.87_1534.7358n	0	1	#5513	3	38.8656	1534.74	7.8867	FDFKEGHVTYHR		A0A140T8B8	Retinoid isomerohydrolase OS=Bos taurus GN=RPE65 PE=3 SV=1	1.28232	+HA	-HA	0.438387	81.5353	615.488	33.0907	740.336	563.908	518.873	698.247	615.488	10.8526	869.306	1024.75	725.238	1646.49	1	0	1	1	0	0
48.63_1212.6928n	0	1	#5600	3	48.6275	1212.69	0	RYVLPLNIDK	[C-term] neutral loss	Q28175	Retinoid isomerohydrolase OS=Bos taurus GN=RPE65 PE=1 SV=3	1.50212	+HA	-HA	0.375178	87.2736	411.934	0	356.591	394.049	439.272	321.093	411.934	0	418.71	716.079	613.978	757.148	1	0	1	0	1	0
46.26_1170.6133n	0	1	#5918	2	46.2558	1170.61	0	PLNIDKADTGK		Q28175	Retinoid isomerohydrolase OS=Bos taurus GN=RPE65 PE=1 SV=3	1.0139	+HA	-HA	0.983876	31.0797	765.01	744.084	525.544	659.752	913.933	489.238	765.01	244.033	617.095	1198.92	1277.42	1153.64	0	0	1	0	0	0
49.24_1170.6271n	0	1	#6076	2	49.2392	1170.63	0	PLNIDKADTGK		Q28175	Retinoid isomerohydrolase OS=Bos taurus GN=RPE65 PE=1 SV=3	1.73678	-HA	+HA	0.159285	49.6188	506.14	1174.64	561.854	407.84	513.072	370.348	506.14	385.24	659.731	741.139	717.13	873.293	0	0	1	0	0	0
49.44_1170.6282n	0	1	#18547	2	49.4449	1170.63	0	PLNIDKADTGK		Q28175	Retinoid isomerohydrolase OS=Bos taurus GN=RPE65 PE=1 SV=3	13.9792	-HA	+HA	0.544107	164.336	9.39391	1120.35	30.3044	22.425	18.878	41.6811	9.39391	367.435	35.5836	40.7515	26.3861	98.2853	0	1	0	0	0	0
38.99_1139.6147n	0	1	#5997	2	38.9856	1139.61	6.75	FIRTDAYVR		A0A140T8B8	Retinoid isomerohydrolase OS=Bos taurus GN=RPE65 PE=3 SV=1	1.56471	+HA	-HA	0.365088	88.2619	385.688	0.0110275	484.619	458.232	428.812	474.749	385.688	0.00361662	569.042	832.714	599.359	1119.47	0	0	0	0	0	1
57.28_847.3970n	0	1	#6254	1	57.2757	847.397	0	LFETVEE		Q28175	Retinoid isomerohydrolase OS=Bos taurus GN=RPE65 PE=1 SV=3	6.02047	+HA	-HA	0.000122253	21.0274	57.2305	60.4762	83.0648	430.773	376.712	401.255	57.2305	19.834	97.535	782.814	526.537	946.171	0	0	1	0	0	0
57.28_853.4779n	0	1	#6290	1	57.2757	853.478	0	LTAHVTGR		Q28175	Retinoid isomerohydrolase OS=Bos taurus GN=RPE65 PE=1 SV=3	4.71163	+HA	-HA	0.00115758	30.8198	110.366	78.6937	147.833	570.227	473.057	544.031	110.366	25.8087	173.586	1036.23	661.2	1282.84	0	0	1	0	1	0
64.47_544.3341n	0	1	#6388	1	64.466	544.334	0	GSLLR		Q28175	Retinoid isomerohydrolase OS=Bos taurus GN=RPE65 PE=1 SV=3	1.01202	+HA	-HA	0.857734	42.5733	246.422	177.181	406.941	255.823	228.325	356.378	246.422	58.1091	477.832	464.889	319.134	840.35	0	0	1	0	0	0
52.17_1021.5249n	0	1	#6390	1	52.1714	1021.52	0	NFSIAYNIV		Q28175	Retinoid isomerohydrolase OS=Bos taurus GN=RPE65 PE=1 SV=3	1.03099	-HA	+HA	0.946351	45.7548	226.575	415.717	178.915	269.91	318.317	208.298	226.575	136.34	210.083	490.49	444.917	491.172	1	1	1	1	0	1
52.15_443.2174n	0	1	#10248	1	52.1542	443.217	0	NFSI		Q28175	Retinoid isomerohydrolase OS=Bos taurus GN=RPE65 PE=1 SV=3	1.12946	+HA	-HA	0.514818	21.6035	203.383	164.517	157.89	215.995	228.74	149.124	203.383	53.9558	185.395	392.514	319.714	351.638	1	0	1	1	0	1
52.19_461.2285n	0	1	#6465	1	52.1885	461.229	0	NFSI		Q28175	Retinoid isomerohydrolase OS=Bos taurus GN=RPE65 PE=1 SV=3	1.22532	-HA	+HA	0.839113	66.0401	235.352	660.522	228.425	315.468	337.769	264.317	235.352	216.628	268.217	573.279	472.107	623.268	1	1	1	1	1	0
59.19_818.4540n	0	1	#6521	1	59.1903	818.454	0	FVETPVK		Q28175	Retinoid isomerohydrolase OS=Bos taurus GN=RPE65 PE=1 SV=3	251.235	+HA	-HA	0.00162562	173.205	0	0	5.12281	446.939	341.149	498.943	0	0	6.01523	812.192	476.831	1176.52	0	0	0	1	1	1
51.45_381.1697n	0	1	#6548	1	51.4455	381.17	0	FFS		Q28175	Retinoid isomerohydrolase OS=Bos taurus GN=RPE65 PE=1 SV=3	2.27342	-HA	+HA	0.10458	62.6574	309.646	835.181	308.922	214.541	238.222	186.693	309.646	273.91	362.737	389.871	332.967	440.227	1	1	1	1	1	1
48.63_855.4976n	0	1	#6560	1	48.6275	855.498	0	RYVLPLN		Q28175	Retinoid isomerohydrolase OS=Bos taurus GN=RPE65 PE=1 SV=3	1.45184	+HA	-HA	0.383768	86.6519	323.197	0	310.83	315.664	361.794	243.047	323.197	0	364.977	573.634	505.687	573.111	1	0	0	0	1	1
48.82_855.4963n	0	1	#15208	1	48.8161	855.496	0	RYVLPLN		Q28175	Retinoid isomerohydrolase OS=Bos taurus GN=RPE65 PE=1 SV=3	Infinity	-HA	+HA	0.373901	173.205	0	625.958	0	0	0	0	0	205.292	0	0	0	0	0	1	0	0	0	0
52.92_1165.5746n	0	1	#6753	1	52.9201	1165.57	0	EFPQINYQK		Q28175	Retinoid isomerohydrolase OS=Bos taurus GN=RPE65 PE=1 SV=3	1.37494	-HA	+HA	0.388074	47.7189	556.357	1160.46	528.381	555.176	599.604	478.158	556.357	380.589	620.427	1008.88	838.078	1127.51	0	1	0	0	0	0
46.46_1267.6402n	0	1	#6992	2	46.4615	1267.64	0	IVVQFPCSDR	[7] 4-vinyl pyridine	Q28175	Retinoid isomerohydrolase OS=Bos taurus GN=RPE65 PE=1 SV=3	1.45364	+HA	-HA	0.378538	87.1681	745.606	15.6341	529.077	637.55	680.169	557.939	745.606	5.12742	621.244	1158.58	950.685	1315.64	1	0	0	1	0	0
57.28_960.4790n	0	1	#7208	1	57.2757	960.479	0	LFETVEEL		Q28175	Retinoid isomerohydrolase OS=Bos taurus GN=RPE65 PE=1 SV=3	10.3291	+HA	-HA	0.00649685	80.9797	31.3559	15.2378	81.5692	453.265	378.008	492.532	31.3559	4.99747	95.7789	823.688	528.349	1161.41	0	0	1	0	0	0
43.68_428.2285n	0	1	#7468	1	43.6781	428.229	0	SEIV		Q28175	Retinoid isomerohydrolase OS=Bos taurus GN=RPE65 PE=1 SV=3	2.26036	+HA	-HA	0.162507	70.4334	110.007	15.3853	118.734	184.302	190.854	176.654	110.007	5.04582	139.417	334.92	266.761	416.556	0	0	1	1	1	1
43.70_527.2959n	0	1	#7506	1	43.6953	527.296	0	SEIVV		Q28175	Retinoid isomerohydrolase OS=Bos taurus GN=RPE65 PE=1 SV=3	1.91727	+HA	-HA	0.321379	87.3481	135.41	0	157.661	191.79	188.901	181.205	135.41	0	185.126	348.526	264.031	427.286	0	0	1	1	0	1
54.31_527.2966n	0	1	#13917	1	54.3091	527.297	0	SEIVV		Q28175	Retinoid isomerohydrolase OS=Bos taurus GN=RPE65 PE=1 SV=3	4.5688	+HA	-HA	0.000273526	19.0671	21.5797	31.0632	24.2653	132.748	112.914	105.716	21.5797	10.1876	28.4924	241.234	157.823	249.283	0	0	0	0	1	0
61.28_2970.4426n	0	1	#7998	4	61.2765	2970.44	7.5622	CGPGLFEVGSEPFYHLFDGQALLHK	[1] 2x4vinyl-pyridine	A0A140T8B8	Retinoid isomerohydrolase OS=Bos taurus GN=RPE65 PE=3 SV=1	36.5207	+HA	-HA	0.0378304	173.205	0	0	85.9708	381.776	406.543	2351.4	0	0	100.947	693.776	568.233	5544.67	0	0	0	0	0	1
57.29_639.3451n	0	1	#8191	1	57.2928	639.345	0	AHVTGR		Q28175	Retinoid isomerohydrolase OS=Bos taurus GN=RPE65 PE=1 SV=3	4.12713	+HA	-HA	1.70918e-05	8.63428	74.4472	76.2626	87.1053	320.472	312.999	348.023	74.4472	25.0114	102.279	582.372	437.485	820.648	0	0	1	0	1	0
57.26_718.3543n	0	1	#8234	1	57.2585	718.354	0	LFETVE		Q28175	Retinoid isomerohydrolase OS=Bos taurus GN=RPE65 PE=1 SV=3	5.76529	+HA	-HA	0.0017273	42.7705	46.8292	38.65	83.9817	338.872	285.904	352.216	46.8292	12.6758	98.6117	615.809	399.613	830.537	0	0	1	0	0	0
52.65_1721.8535n	0	1	#8326	2	52.6458	1721.85	0	TYAYGLGLNHFVPDR		Q28175	Retinoid isomerohydrolase OS=Bos taurus GN=RPE65 PE=1 SV=3	1.36412	+HA	-HA	0.224265	50.346	267.273	583.745	256.584	477.673	522.012	511.222	267.273	191.448	301.281	868.042	729.627	1205.48	1	0	1	0	0	0
38.19_411.1544n	0	1	#8369	1	38.1856	411.154	0	ENW		Q28175	Retinoid isomerohydrolase OS=Bos taurus GN=RPE65 PE=1 SV=3	1.09978	+HA	-HA	0.450499	86.6652	148.106	0	154.756	102.829	122.49	107.764	148.106	0	181.715	186.864	171.207	254.111	1	0	0	0	0	1
54.29_655.3538n	0	1	#8438	1	54.2919	655.354	0	SEIVVQ		Q28175	Retinoid isomerohydrolase OS=Bos taurus GN=RPE65 PE=1 SV=3	3.85725	+HA	-HA	0.00756737	47.7317	52.7479	112.361	52.2042	329.365	290.775	218.093	52.7479	36.8505	61.2984	598.532	406.422	514.27	0	0	0	1	1	1
59.21_917.5224n	0	1	#8443	1	59.2075	917.522	0	VFVETPVK		Q28175	Retinoid isomerohydrolase OS=Bos taurus GN=RPE65 PE=1 SV=3	Infinity	+HA	-HA	1.35811e-06	24.1358	0	0	0	375.856	279.446	458.484	0	0	0	683.018	390.587	1081.12	0	0	0	1	1	1
52.63_883.4304n	0	1	#8823	1	52.6287	883.43	0	NHFVPDR		Q28175	Retinoid isomerohydrolase OS=Bos taurus GN=RPE65 PE=1 SV=3	2.96812	+HA	-HA	0.245396	86.61	146.858	0	144.645	282.733	305.524	276.959	146.858	0	169.843	513.79	427.037	653.078	1	0	1	1	1	1
52.12_927.5068n	0	1	#8902	1	52.12	927.507	0	YVLPLNID		Q28175	Retinoid isomerohydrolase OS=Bos taurus GN=RPE65 PE=1 SV=3	1.19109	+HA	-HA	0.426699	86.618	214.354	0	209.721	155.855	186.722	162.534	214.354	0	246.255	283.225	260.985	383.261	0	0	1	1	1	1
52.27_927.5066n	0	1	#19829	1	52.2743	927.507	0	YVLPLNID		Q28175	Retinoid isomerohydrolase OS=Bos taurus GN=RPE65 PE=1 SV=3	Infinity	-HA	+HA	0.373901	173.205	0	421.195	0	0	0	0	0	138.137	0	0	0	0	0	1	0	0	0	0
52.63_665.3180n	0	1	#9633	1	52.6287	665.318	0	YGGKPY		Q28175	Retinoid isomerohydrolase OS=Bos taurus GN=RPE65 PE=1 SV=3	4.09186	+HA	-HA	0.169124	92.8282	57.6033	0	36.6107	130.361	134.04	121.11	57.6033	0	42.9885	236.896	187.35	285.582	0	0	0	1	1	1
33.73_1258.5949n	0	1	#10183	2	33.7275	1258.59	6.5099	SSQVEHPAGGYK		A0A140T8B8	Retinoid isomerohydrolase OS=Bos taurus GN=RPE65 PE=3 SV=1	1.12006	+HA	-HA	0.441653	86.6026	212.502	0	212.711	161.399	173.278	141.587	212.502	0	249.766	293.3	242.194	333.866	0	0	0	1	0	0
43.68_1501.7391n	0	2	#10776,#16310	2,3	43.6781	1501.74	0	EIVVQFPCSDR	[8] 2x4vinyl-pyridine	Q28175	Retinoid isomerohydrolase OS=Bos taurus GN=RPE65 PE=1 SV=3	4.29062	+HA	-HA	0.195177	88.3957	131.491	0	166.707	465.411	436.695	377.347	131.491	0	195.747	845.76	610.377	889.796	1	0	0	0	1	1
55.90_2195.1620n	0	1	#11174	4	55.9038	2195.16	0	KLFETVEELSSPLTAHVTGR	[C-term] neutral loss	Q28175	Retinoid isomerohydrolase OS=Bos taurus GN=RPE65 PE=1 SV=3	2.09041	+HA	-HA	0.641546	117.407	60.7678	284.964	207.075	163.503	86.5726	905.518	60.7678	93.458	243.149	297.122	121.004	2135.24	0	0	1	0	0	0
61.12_1612.8991n	0	1	#11326	2	61.1222	1612.9	0	VEINIPVTFHGLFK		Q28175	Retinoid isomerohydrolase OS=Bos taurus GN=RPE65 PE=1 SV=3	4.36612	+HA	-HA	0.0973299	173.205	0	0	162.679	175.189	189.217	345.869	0	0	191.018	318.36	264.473	815.57	0	0	1	1	0	1
37.32_1295.7151n	0	1	#11830	3	37.3225	1295.72	6.6232	RFIRTDAYVR		A0A140T8B8	Retinoid isomerohydrolase OS=Bos taurus GN=RPE65 PE=3 SV=1	1.16608	-HA	+HA	0.593548	90.1753	168.403	0	236.189	153.631	29.0956	164.243	168.403	0	277.334	279.183	40.6675	387.29	0	0	1	0	0	0
57.31_568.3081n	0	1	#12014	1	57.31	568.308	0	HVTGR		Q28175	Retinoid isomerohydrolase OS=Bos taurus GN=RPE65 PE=1 SV=3	6.05758	+HA	-HA	0.130143	90.3638	43.9807	0	62.2526	235.136	185.099	223.281	43.9807	0	73.0972	427.296	258.717	526.505	0	0	0	0	1	0
59.19_1574.7926n	0	1	#12926	2	59.1903	1574.79	0	FKPSYVHSFGLTPN		Q28175	Retinoid isomerohydrolase OS=Bos taurus GN=RPE65 PE=1 SV=3	Infinity	+HA	-HA	7.37928e-06	36.1084	0	0	0	272.912	192.093	398.313	0	0	0	495.945	268.492	939.236	0	0	0	1	0	0
55.38_3035.5413n	0	1	#13045	4	55.3779	3035.54	6.7484	IPPLQADKEDPISKSEIVVQFPCSDR	[23] N-ethylmaleimide	A0A140T8B8	Retinoid isomerohydrolase OS=Bos taurus GN=RPE65 PE=3 SV=1	624.374	+HA	-HA	7.25176e-05	86.6026	1.30397	0	1.30634	633.319	465.78	530.709	1.30397	0	1.53391	1150.89	651.03	1251.43	0	0	0	0	1	0
52.17_472.2997n	0	1	#13139	1	52.1714	472.3	0	NIVK		Q28175	Retinoid isomerohydrolase OS=Bos taurus GN=RPE65 PE=1 SV=3	1.7056	+HA	-HA	0.240436	65.358	105.375	18.916	79.2463	102.829	142.964	101.362	105.375	6.20379	93.0513	186.863	199.823	239.014	0	0	0	0	1	1
59.22_2097.0801n	0	1	#13488	3	59.2246	2097.08	0	FKPSYVHSFGLTPNYIVF		Q28175	Retinoid isomerohydrolase OS=Bos taurus GN=RPE65 PE=1 SV=3	14.4377	+HA	-HA	0.0539481	137.316	12.9209	0	76.3185	482.929	355.536	449.949	12.9209	0	89.6134	877.594	496.939	1060.99	0	0	0	1	0	0
65.55_3095.5097n	0	1	#13635	4	65.5463	3095.51	6.9976	CGPGLFEVGSEPFYHLFDGQALLHK	[1] 4-vinyl pyridine	A0A140T8B8	Retinoid isomerohydrolase OS=Bos taurus GN=RPE65 PE=3 SV=1	Infinity	+HA	-HA	0.0559789	167.044	0	0	0	7.62793	4.61897	504.002	0	0	0	13.8617	6.45602	1188.45	0	0	0	0	0	1
69.30_3334.8382n	0	1	#13858	4	69.295	3334.84	7.648	LFETVEELSSPLTAHVTGRIPLWLTGSLLR		A0A140T8B8	Retinoid isomerohydrolase OS=Bos taurus GN=RPE65 PE=3 SV=1	5.58742	-HA	+HA	0.869137	173.205	0	0	1143.15	0	0	204.593	0	0	1342.29	0	0	482.436	0	0	1	0	0	1
41.25_930.4661n	0	1	#14611	1	41.2547	930.466	0	DKEDPISK		Q28175	Retinoid isomerohydrolase OS=Bos taurus GN=RPE65 PE=1 SV=3	1.49482	+HA	-HA	0.312513	68.9604	158.679	55.1386	283.4	289.683	177.667	275.901	158.679	18.0835	332.77	526.421	248.328	650.584	0	0	0	0	0	1
55.89_717.4055n	0	1	#16146	1	55.8867	717.405	0	KLFETV		Q28175	Retinoid isomerohydrolase OS=Bos taurus GN=RPE65 PE=1 SV=3	Infinity	+HA	-HA	0.373901	173.205	0	0	0	0	0	160.236	0	0	0	0	0	377.84	0	0	0	0	0	1
55.89_846.4504n	0	1	#17983	1	55.8867	846.45	0	KLFETVE		Q28175	Retinoid isomerohydrolase OS=Bos taurus GN=RPE65 PE=1 SV=3	Infinity	+HA	-HA	0.373901	173.205	0	0	0	0	0	143.761	0	0	0	0	0	338.993	0	0	0	0	0	1
64.47_622.3850n	0	1	#19170	1	64.466	622.385	0	IPLWL		Q28175	Retinoid isomerohydrolase OS=Bos taurus GN=RPE65 PE=1 SV=3	1.62938	+HA	-HA	0.366042	104.27	30.6812	0	69.4424	49.34	29.8158	83.9833	30.6812	0	81.5395	89.6623	41.6741	198.035	0	0	1	0	0	0
52.63_485.2616n	0	1	#19907	1	52.6287	485.262	0	VPDR		Q28175	Retinoid isomerohydrolase OS=Bos taurus GN=RPE65 PE=1 SV=3	3.09857	+HA	-HA	0.195673	102.776	18.3638	0	39.8378	43.4592	66.1439	70.7389	18.3638	0	46.7778	78.9755	92.4505	166.804	0	0	0	0	1	1
